# Supplementary material for: Comparison of PLA-Based Micelles and Microspheres as Carriers of Epothilone B and Rapamycin. The Effect of Delivery System and Polymer Composition on Drug Release and Cytotoxicity against MDA-MB-231 Breast Cancer Cells
Source: Pharmaceutics. 2021 Nov 5;13(11):1881. doi: 10.3390/pharmaceutics13111881 (PMC8624627; doi:10.3390/pharmaceutics13111881)
Supplement: Supplementary file 1 [file pharmaceutics-13-01881-s001.zip]

Archive with 1 entries (1 files):
- pharmaceutics-1420415 supp revised.pdf
